# Supplementary material for: Development of the RMT20, a composite screener to identify common mental disorders
Source: BJPsych Open. 2020 May 18;6(3):e50. doi: 10.1192/bjo.2020.37 (PMC7331084; doi:10.1192/bjo.2020.37)
Supplement: Supplementary file 1 [file S205647242000037Xsup001.zip]

Archive with 4 entries (4 files):
- coi_disclosure_NC.pdf
- coi-disclosure_AC.pdf
- coi-disclosure-Sunderland.pdf
- coi-disclosure PB BJPO.pdf
